# Supplementary material for: Genome-wide association study reveals ethnicity-specific SNPs associated with ankylosing spondylitis in the Taiwanese population
Source: J Transl Med. 2022 Dec 12;20:589. doi: 10.1186/s12967-022-03701-3 (PMC9746141; doi:10.1186/s12967-022-03701-3)
Supplement: Supplementary file 1 — Additional file 1: Table S1. The 147 SNPs associated with AS [file 12967_2022_3701_MOESM1_ESM.xlsx]

## Sheet: 工作表1
147個顯著SNP對應的基因與位置整理
SNP	gene	type
rs41549014	HLA-A,AL671277.1	coding nonsyn,non-coding
rs142577772	GNL1	3utr
rs141230152	ABCF1	intronic
rs2254847	-	intergenic
rs1632870	MUC22	intronic
rs115194949	MUC22	coding nonsyn
rs59356242	MUC22	intronic
rs7768644	MUC22	intronic
rs11753208	-	intergenic
rs2517549	-	intergenic
rs2523901	-	intergenic
rs7756294	-	intergenic
rs2255314	HCG22	intronic
rs76541615	HCG22	non-coding
rs78725346	HCG22	intronic
rs2523840	-	intergenic
rs75056122	-	intergenic
rs62399063	-	intergenic
rs76977243	-	intergenic
rs77449597	-	intergenic
rs75054214	-	intergenic
rs4959053	PSORS1C1	intronic
rs9501057	PSORS1C2,PSORS1C1	coding nonsyn,5utr
rs2072108	PSORS1C1	intronic
rs74499212	-	intergenic
rs9500876	POLR2LP1	non-coding
rs16898844	-	intergenic
rs2073718	CCHCR1	intronic,5utr
rs130074	CCHCR1	coding nonsyn
rs11967883	CCHCR1	intronic
rs2240061	CCHCR1	intronic
rs60483630	CCHCR1	intronic
rs2073716	CCHCR1	intronic
rs3216869	TCF19	intronic
rs76364340	TCF19,POU5F1	intronic
rs11965454	TCF19,POU5F1	intronic,5utr
rs76465289	TCF19,POU5F1	3utr
rs17197199	POU5F1	5utr
rs79527728	POU5F1	intronic
rs2269713	POU5F1	intronic
rs62401299	POU5F1	intronic
rs6903896	HCG27,AL662844.3	intronic,non-coding
rs9468898	-	intergenic
rs79040988	-	intergenic
rs74504771	-	intergenic
rs75120303	-	intergenic
rs77338145	-	intergenic
rs74394074	-	intergenic
rs79285736	-	intergenic
rs115686299	-	intergenic
rs77582287	-	intergenic
rs76977405	-	intergenic
rs80227257	-	intergenic
rs79433188	-	intergenic
rs77626638	-	intergenic
rs78830524	-	intergenic
rs78564856	-	intergenic
rs117142881	-	intergenic
rs77181030	-	intergenic
rs77321052	-	intergenic
rs2844623	-	intergenic
rs13203722	HLA-B	intronic
rs13218306	HLA-B	intronic
rs7773175	HLA-B	intronic
rs13191099	HLA-B	intronic
rs6923313	HLA-B	intronic
rs2524069	HLA-B,USP8P1	intronic,non-coding
rs2524067	HLA-B,USP8P1	intronic,non-coding
rs7766452	HLA-B	intronic
rs9348862	HLA-B	intronic
rs9380236	HLA-B	intronic
rs9368671	HLA-B	intronic
rs16899147	HLA-B	intronic
rs9366776	HLA-B,WASF5P	intronic,non-coding
rs3873377	HLA-B	intronic
rs6916525	HLA-B	intronic
rs9348863	HLA-B,LINC02571	intronic,non-coding
rs9357123	HLA-B,LINC02571	intronic,non-coding
rs3873381	HLA-B,LINC02571	intronic,non-coding
rs3873382	HLA-B,LINC02571	intronic,non-coding
rs111322268	HLA-B,LINC02571	intronic,non-coding
rs7750269	HLA-B	intronic
rs79424709	HLA-B	intronic
rs76492679	HLA-B	intronic
rs9368675	HLA-B	intronic
rs9368678	HLA-B	intronic
rs74346766	HLA-B	intronic
rs9368680	HLA-B	intronic
rs79409503	HLA-B	intronic
rs9264927	HLA-B	intronic
rs28862571	HLA-B	intronic
rs79673440	HLA-B	intronic
rs77372868	HLA-B	intronic
rs1625792	HLA-B	intronic
rs3134792	HLA-B	intronic
rs2507997	HLA-B	intronic
rs3819299	HLA-B	intronic
rs2442718	HLA-B	intronic
rs2596498	HLA-B	intronic
rs9266259	-	intergenic
rs9266267	-	intergenic
rs2523590	-	intergenic
rs2523589	-	intergenic
rs2523586	-	intergenic
rs5006724	AL671883.3	intronic
rs5006725	AL671883.3	intronic
rs6936035	AL671883.3	intronic
rs9266514	AL671883.3	intronic
rs2844555	AL671883.3	intronic
rs2507985	AL671883.3	non-coding
rs5025317	AL671883.3	non-coding
rs5025315	AL671883.3	non-coding
rs4463302	AL671883.3	non-coding
rs13198903	-	intergenic
rs2523638	-	intergenic
rs3957110	-	intergenic
rs13202464	-	intergenic
rs2523634	-	intergenic
rs9266630	-	intergenic
rs9266774	-	intergenic
rs2251396	MICA	intronic
rs2523454	MICA	5utr
rs2523451	MICA,HCP5	intronic
rs62395263	MICA,HCP5	intronic
rs3094228	HCP5	intronic
rs4360170	HCP5	intronic
rs11752262	HCP5	intronic
rs17206904	HCP5	intronic
rs11757571	HCP5	intronic
rs11759988	HCP5	intronic
rs74290508	HCP5	intronic
rs74290509	HCP5	intronic
rs3094604	HCP5	intronic
rs3128987	HCP5	intronic
rs9688839	HCP5	intronic
rs2516409	MICB	intronic
rs2516498	MICB	5utr
rs41293864	MICB	intronic
rs2534657	MICB	intronic
rs115231984	MICB	intronic
rs2844496	-	intergenic
rs2516399	-	intergenic
rs2246986	-	intergenic
rs6916921	NFKBIL1	intronic
rs1799724	-	intergenic
rs1800610	TNF	intronic
rs202172137	BAG6	intronic

## Sheet: 工作表2
Supplementary Table S1. The 147 SNPs associated with AS
SNP	Gene	Position
rs41549014	HLA-A,AL671277.1	coding nonsyn,non-coding
rs142577772	GNL1	3utr
rs141230152	ABCF1	intronic
rs2254847	-	intergenic
rs1632870	MUC22	intronic
rs115194949	MUC22	coding nonsyn
rs59356242	MUC22	intronic
rs7768644	MUC22	intronic
rs11753208	-	intergenic
rs2517549	-	intergenic
rs2523901	-	intergenic
rs7756294	-	intergenic
rs2255314	HCG22	intronic
rs76541615	HCG22	non-coding
rs78725346	HCG22	intronic
rs2523840	-	intergenic
rs75056122	-	intergenic
rs62399063	-	intergenic
rs76977243	-	intergenic
rs77449597	-	intergenic
rs75054214	-	intergenic
rs4959053	PSORS1C1	intronic
rs9501057	PSORS1C2,PSORS1C1	coding nonsyn,5utr
rs2072108	PSORS1C1	intronic
rs74499212	-	intergenic
rs9500876	POLR2LP1	non-coding
rs16898844	-	intergenic
rs2073718	CCHCR1	intronic,5utr
rs130074	CCHCR1	coding nonsyn
rs11967883	CCHCR1	intronic
rs2240061	CCHCR1	intronic
rs60483630	CCHCR1	intronic
rs2073716	CCHCR1	intronic
rs3216869	TCF19	intronic
rs76364340	TCF19,POU5F1	intronic
rs11965454	TCF19,POU5F1	intronic,5utr
rs76465289	TCF19,POU5F1	3utr
rs17197199	POU5F1	5utr
rs79527728	POU5F1	intronic
rs2269713	POU5F1	intronic
rs62401299	POU5F1	intronic
rs6903896	HCG27,AL662844.3	intronic,non-coding
rs9468898	-	intergenic
rs79040988	-	intergenic
rs74504771	-	intergenic
rs75120303	-	intergenic
rs77338145	-	intergenic
rs74394074	-	intergenic
rs79285736	-	intergenic
rs115686299	-	intergenic
rs77582287	-	intergenic
rs76977405	-	intergenic
rs80227257	-	intergenic
rs79433188	-	intergenic
rs77626638	-	intergenic
rs78830524	-	intergenic
rs78564856	-	intergenic
rs117142881	-	intergenic
rs77181030	-	intergenic
rs77321052	-	intergenic
rs2844623	-	intergenic
rs13203722	HLA-B	intronic
rs13218306	HLA-B	intronic
rs7773175	HLA-B	intronic
rs13191099	HLA-B	intronic
rs6923313	HLA-B	intronic
rs2524069	HLA-B,USP8P1	intronic,non-coding
rs2524067	HLA-B,USP8P1	intronic,non-coding
rs7766452	HLA-B	intronic
rs9348862	HLA-B	intronic
rs9380236	HLA-B	intronic
rs9368671	HLA-B	intronic
rs16899147	HLA-B	intronic
rs9366776	HLA-B,WASF5P	intronic,non-coding
rs3873377	HLA-B	intronic
rs6916525	HLA-B	intronic
rs9348863	HLA-B,LINC02571	intronic,non-coding
rs9357123	HLA-B,LINC02571	intronic,non-coding
rs3873381	HLA-B,LINC02571	intronic,non-coding
rs3873382	HLA-B,LINC02571	intronic,non-coding
rs111322268	HLA-B,LINC02571	intronic,non-coding
rs7750269	HLA-B	intronic
rs79424709	HLA-B	intronic
rs76492679	HLA-B	intronic
rs9368675	HLA-B	intronic
rs9368678	HLA-B	intronic
rs74346766	HLA-B	intronic
rs9368680	HLA-B	intronic
rs79409503	HLA-B	intronic
rs9264927	HLA-B	intronic
rs28862571	HLA-B	intronic
rs79673440	HLA-B	intronic
rs77372868	HLA-B	intronic
rs1625792	HLA-B	intronic
rs3134792	HLA-B	intronic
rs2507997	HLA-B	intronic
rs3819299	HLA-B	intronic
rs2442718	HLA-B	intronic
rs2596498	HLA-B	intronic
rs9266259	-	intergenic
rs9266267	-	intergenic
rs2523590	-	intergenic
rs2523589	-	intergenic
rs2523586	-	intergenic
rs5006724	AL671883.3	intronic
rs5006725	AL671883.3	intronic
rs6936035	AL671883.3	intronic
rs9266514	AL671883.3	intronic
rs2844555	AL671883.3	intronic
rs2507985	AL671883.3	non-coding
rs5025317	AL671883.3	non-coding
rs5025315	AL671883.3	non-coding
rs4463302	AL671883.3	non-coding
rs13198903	-	intergenic
rs2523638	-	intergenic
rs3957110	-	intergenic
rs13202464	-	intergenic
rs2523634	-	intergenic
rs9266630	-	intergenic
rs9266774	-	intergenic
rs2251396	MICA	intronic
rs2523454	MICA	5utr
rs2523451	MICA,HCP5	intronic
rs62395263	MICA,HCP5	intronic
rs3094228	HCP5	intronic
rs4360170	HCP5	intronic
rs11752262	HCP5	intronic
rs17206904	HCP5	intronic
rs11757571	HCP5	intronic
rs11759988	HCP5	intronic
rs74290508	HCP5	intronic
rs74290509	HCP5	intronic
rs3094604	HCP5	intronic
rs3128987	HCP5	intronic
rs9688839	HCP5	intronic
rs2516409	MICB	intronic
rs2516498	MICB	5utr
rs41293864	MICB	intronic
rs2534657	MICB	intronic
rs115231984	MICB	intronic
rs2844496	-	intergenic
rs2516399	-	intergenic
rs2246986	-	intergenic
rs6916921	NFKBIL1	intronic
rs1799724	-	intergenic
rs1800610	TNF	intronic
rs202172137	BAG6	intronic
