# Supplementary material for: Genome-wide association study reveals ethnicity-specific SNPs associated with ankylosing spondylitis in the Taiwanese population
Source: J Transl Med. 2022 Dec 12;20:589. doi: 10.1186/s12967-022-03701-3 (PMC9746141; doi:10.1186/s12967-022-03701-3)
Supplement: Supplementary file 3 — Additional file 3: Table S3. Information on selected SNPs in the six different PRS models. [file 12967_2022_3701_MOESM3_ESM.xlsx]

## Sheet: Sheet1
Supplementary Table S3. Information of selected SNPs in the six different PRS models.
GenEpi										PRScs										C+T										PRSice2										Lassosum
ID	Chr	Pos	Alt	Ref	Assoc.	#NAME?	Beta	Weight	Gene	ID	Chr	Pos	Alt	Ref	Assoc.	#NAME?	Beta	Weight	Gene	ID	Chr	Pos	Alt	Ref	Assoc.	#NAME?	Beta	Weight	Gene	ID	Chr	Pos	Alt	Ref	Assoc.	#NAME?	Beta	Weight	Gene	ID	Chr	Pos	Alt	Ref	Assoc.	#NAME?	Beta	Weight	Gene
Affx-28441546	6	31111487	T	C	CC	6.12473	-2.33653	-0.265288	C6orf15	rs1131896	6	31411338	A	G	A	9.97627	0.991877	0.0559449	MICA	rs41549014	6	29942810	A	G	A	12.896	1.69788	1.69788	HLA-A	rs41549014	6	29942810	A	G	A	12.896	1.69788	1.69788	HLA-A	Affx-28441546	6	31111487	T	C	T	16.7823	1.43022	0.00184429	C6orf15
Affx-28441546	6	31111487	T	C	CC	5.69015	-2.25349	-0.581695	C6orf15	rs12179536	6	31025813	G	A	G	1.5698	-0.398699	-0.0447864	MUC22	rs142577772	6	30545194	T	C	T	20.3546	2.01228	2.01228	GNL1	rs142577772	6	30545194	T	C	T	20.3546	2.01228	2.01228	GNL1	rs1063646	6	31139871	T	C	T	2.53903	-1.46673	-0.0097024	PSORS1C1
rs41549014	6	29942810	A	G	AG	2.23765	0.807562	1.83528	HLA-A	rs1872056	15	71748435	T	C	T	3.77096	0.808331	0.041042	THSD4	rs9366776	6	31288853	A	G	A	19.7815	1.54449	1.54449	WASF5P	rs9366776	6	31288853	A	G	A	19.7815	1.54449	1.54449	WASF5P	rs41549014	6	29942810	A	G	A	12.896	1.69788	0.0542991	HLA-A
rs41549014	6	29942810	A	G	GG	6.07661	-1.95099	-0.553068	HLA-A	rs3130349	6	32179919	A	G	A	11.0173	1.27723	0.0492285	RNF5	rs9688839	6	31471882	G	A	G	10.8983	1.00488	1.00488	HCP5	rs9688839	6	31471882	G	A	G	10.8983	1.00488	1.00488	HCP5	Affx-28452375	6	31355134	C	T	C	9.92993	1.06442	0.0369045	HLA-B
rs41549014	6	29942810	A	G	GG	7.92343	-2.17077	-0.177523	HLA-A	rs2523454	6	31400088	A	G	A	14.5932	1.20916	0.0762991	MICA	rs202172137	6	31640166	-	AG	-	12.4399	1.28188	1.28188	BAG6	rs202172137	6	31640166	-	AG	-	12.4399	1.28188	1.28188	BAG6	rs1131500	6	31355203	C	T	C	9.53148	1.04729	0.0187794	HLA-B
rs41549014	6	29942810	A	G	GG	9.17203	-1.98327	0.277585	HLA-A	rs3734840	6	30153828	C	T	C	2.32733	0.404705	0.0658793	TRIM10	Affx-37068774	6	31407140	A	G	A	28.6484	1.99925	1.99925	MICA	Affx-37068774	6	31407140	A	G	A	28.6484	1.99925	1.99925	MICA	rs78490730	6	31464134	G	A	G	2.08159	-1.38604	-0.00385274	HCP5
Affx-28452375	6	31355134	C	T	TT	4.98142	#NAME?	-0.143003	HLA-B	rs3828760	6	81747267	T	C	T	2.23565	0.483604	0.0439363	TENT5A	rs1619376	6	31015549	A	G	A	7.59328	0.842196	0.842196	MUC22	rs1619376	6	31015549	A	G	A	7.59328	0.842196	0.842196	MUC22	rs1062070	6	32180254	G	A	G	11.2415	1.29066	0.00517784	RNF5
Affx-28452375	6	31355134	C	T	CC	41.1137	2.27068	0.405442	HLA-B	rs3099844	6	31481199	A	C	A	2.23008	-1.39907	-0.0795149	MICB-DT	rs2844514	6	31412563	T	C	T	7.70349	-0.94674	-0.94674	MICA	rs2844514	6	31412563	T	C	T	7.70349	-0.94674	-0.94674	MICA	rs2071290	6	32176753	T	C	T	11.8595	1.39569	0.0143356	AGPAT1
Affx-28439293	6	31025790	T	G	GG	6.39472	1.00676	0.725255	MUC22	rs6933050	6	31375855	C	T	C	5.72558	-0.896057	-0.0437985	ENST00000649421	rs3134940	6	32182039	C	T	C	12.1706	1.34088	1.34088	AGER	rs3134940	6	32182039	C	T	C	12.1706	1.34088	1.34088	AGER	rs2523454	6	31400088	A	G	A	14.5932	1.20916	0.00208029	MICA
Affx-28452229	6	31354526	C	G	CC	13.7404	1.42562	0.135376	HLA-B	rs3130696	6	31276107	A	G	A	2.88079	-0.685576	-0.0677985	USP8P1	rs3117073	6	29577048	G	A	G	7.36609	1.03515	1.03515	GABBR1	rs3117073	6	29577048	G	A	G	7.36609	1.03515	1.03515	GABBR1	rs142577772	6	30545194	T	C	T	20.3546	2.01228	0.0277518	GNL1
rs1131500	6	31355203	C	T	TT	4.99653	#NAME?	-0.983148	HLA-B	rs9266689	6	31380803	A	G	A	4.02981	-0.763473	-0.0451505	ZDHHC20P2	rs644045	6	31916180	A	G	A	7.66595	0.927717	0.927717	C2	rs644045	6	31916180	A	G	A	7.66595	0.927717	0.927717	C2	rs378956	6	29554430	T	C	T	6.11929	-0.790917	-0.00476973	OR2I1P
rs1131500	6	31355203	C	T	TT	4.98897	#NAME?	-0.504804	HLA-B	rs9366776	6	31288853	A	G	A	19.7815	1.54449	0.0923379	WASF5P	rs6923313	6	31273593	C	T	C	9.58056	0.931569	0.931569	HLA-C	rs6923313	6	31273593	C	T	C	9.58056	0.931569	0.931569	HLA-C	rs3099844	6	31481199	A	C	A	2.23008	-1.39907	-0.00235184	MICB-DT
rs1131500	6	31355203	C	T	TT	4.09064	-3.00043	-0.503468	HLA-B	rs11752262	6	31463980	G	A	G	19.3077	1.54449	0.0644226	HCP5	rs9266630	6	31379092	A	C	A	31.0885	2.14464	2.14464	ZDHHC20P2	rs9266630	6	31379092	A	C	A	31.0885	2.14464	2.14464	ZDHHC20P2	Affx-28402027	6	29538483	C	T	C	6.00235	-0.820558	-0.0018116	GPR53P
rs1131896	6	31411338	A	G	GG	7.00332	-1.81069	-0.839387	MICA	rs11757571	6	31465010	T	C	T	20.6924	1.58819	0.0769777	HCP5	rs2508015	6	31042423	A	G	A	18.3665	1.63873	1.63873	ENSR00000320209	rs2508015	6	31042423	A	G	A	18.3665	1.63873	1.63873	ENSR00000320209	rs7757012	6	31140785	C	T	C	2.52786	-1.44701	-0.00878989	POLR2LP1
rs2233985	6	31111465	G	A	AA	5.69752	-2.25493	-0.376058	C6orf15	rs3094604	6	31466334	G	A	G	20.8735	1.59735	0.066405	HCP5	rs1625792	6	31338643	A	G	A	37.0548	2.96357	2.96357	-	rs1625792	6	31338643	A	G	A	37.0548	2.96357	2.96357	-	rs9366776	6	31288853	A	G	A	19.7815	1.54449	0.0155068	WASF5P
rs2233985	6	31111465	G	A	AA	6.11736	-2.33515	-0.000329627	C6orf15	rs16898614	6	31056063	G	A	G	0.807831	-0.472317	-0.167133	HCG22	rs75056122	6	31066554	T	C	T	25.9924	2.1554	2.1554	-	rs75056122	6	31066554	T	C	T	25.9924	2.1554	2.1554	-	rs1265095	6	31138866	A	G	A	8.69612	0.963045	0.00905648	PSORS1C1
rs2239704	6	31572364	A	C	CC	5.50237	-3.36143	-0.235229	LTA	rs2428514	6	31059739	A	G	A	0.89279	-0.482032	-0.173741	HCG22																					rs202172137	6	31640166	-	AG	-	12.4399	1.28188	0.037545	BAG6
rs2239704	6	31572364	A	C	CC	5.50237	-3.36143	-0.199109	LTA	rs11506374	9	14833403	A	G	A	2.65608	0.727061	0.0413304	FREM1																					rs3131300	6	32184157	G	A	G	11.2007	1.28828	0.00232215	AGER
rs2239704	6	31572364	A	C	CC	5.57439	-2.44558	-0.364881	LTA	rs17061958	6	101438453	G	A	G	2.55691	0.590749	0.0530897	GRIK2																					rs3132550	6	31118271	A	G	A	2.41475	-1.40744	-0.00218306	PSORS1C1
rs2239704	6	31572364	A	C	CC	4.98142	#NAME?	-0.143003	LTA	rs2239709	6	31539670	T	C	T	1.6212	-0.55663	-0.0526608	DDX39B																					rs78725346	6	31059792	A	G	A	25.8276	2.15128	0.0141098	HCG22
rs2239704	6	31572364	A	C	CC	4.98897	#NAME?	-0.504804	LTA	rs2256304	8	14773392	G	A	G	3.7217	0.813199	0.0644788	SGCZ																					Affx-37068774	6	31407140	A	G	A	28.6484	1.99925	0.0148782	MICA
rs2523454	6	31400088	A	G	GG	7.00332	-1.81069	-0.839387	MICA	rs2269425	6	32155862	A	G	A	7.33842	0.826243	0.0431566	PPT2																					rs141230152	6	30573616	G	A	G	19.4406	2.00037	0.0125435	ABCF1
rs2745411	6	29550665	A	G	GG	9.12416	1.19205	0.787413	OR2I1P	rs25422	6	118486684	T	C	T	1.88805	-1.13973	-0.0381316	CEP85L																					rs2269425	6	32155862	A	G	A	7.33842	0.826243	0.0064655	PPT2
rs2745411	6	29550665	A	G	GG	9.09193	1.1901	0.612223	OR2I1P	rs2734583	6	31537703	G	A	G	1.96889	-1.31325	-0.0414821	DDX39B																					rs3094204	6	31124215	A	G	A	10.2253	0.971052	0.0066748	PSORS1C1
rs1130580	6	31268902	T	C	CC	2.67597	-2.5176	-0.280854	HLA-C	rs3130492	1	182884882	G	A	G	5.92068	0.908847	0.0945742	DHX9																					rs3130492	1	182884882	G	A	G	5.92068	0.908847	0.0150421	DHX9
rs142577772	6	30545194	T	C	CC	9.68053	-2.09406	0.354924	GNL1	rs3134940	6	32182039	C	T	C	12.1706	1.34088	0.0694338	AGER																					rs3134940	6	32182039	C	T	C	12.1706	1.34088	0.0275327	AGER
Affx-28402327	6	29554935	G	A	GA	9.09193	1.1901	0.612223	OR2I1P	rs3777864	6	133457771	T	C	T	4.40183	0.570103	0.0408854	EYA4																					rs3777864	6	133457771	T	C	T	4.40183	0.570103	0.00328789	EYA4
rs6457401	6	31367075	T	G	TG	43.1121	2.2681	0.332144	ENST00000649421	rs3909113	6	31033644	C	T	C	1.45972	-0.492868	-0.0659363	MUC22																					rs3778638	6	31124347	A	G	A	3.57146	-1.15936	-0.00999035	PSORS1C1
rs6457402	6	31367087	T	G	TG	43.1121	2.2681	0.329096	ENST00000649421	rs579538	6	13969219	T	C	T	2.03222	-1.0185	-0.0420979	RNF182																					rs62395263	6	31413834	T	C	T	15.6539	1.28515	0.0153171	MICA
rs9263871	6	31202751	A	G	GG	5.50237	-3.36143	-0.235229	HCG27	rs7092979	10	71595803	A	G	A	3.17114	0.677089	0.0517777	CDH23																					rs6903261	6	31147530	G	A	G	2.51409	-1.4468	-0.00742711	CCHCR1
rs9263871	6	31202751	A	G	GG	5.50987	-3.36314	-0.719087	HCG27	rs7615214	3	175745085	G	A	G	3.85255	0.874973	0.0743039	NAALADL2																					rs9263739	6	31143579	T	C	T	2.51877	-1.4487	-0.00774903	CCHCR1
rs9263871	6	31202751	A	G	GG	5.50987	-3.36314	-0.532968	HCG27	rs7768644	6	31034324	A	G	A	18.6103	1.5988	0.0382991	MUC22																					rs9263749	6	31146738	A	G	A	2.51742	-1.44787	-0.00752408	CCHCR1
rs2596473	6	31463022	G	T	TT	5.3005	-1.73517	-0.424529	ENST00000440087	rs782661	6	150809945	C	T	C	2.05847	-0.493359	-0.0403816	PLEKHG1																					Affx-35295350	6	31644799	C	A	C	9.65677	1.02226	0.0051734	BAG6
rs9264733	6	31276437	C	G	GG	5.41119	-2.04377	-0.415581	USP8P1	rs7965359	12	15961664	G	A	G	3.78435	0.722759	0.0391362	DERA																					rs3094574	6	29454315	A	G	A	6.02223	-0.734692	-0.00732235	OR11A1
rs9264733	6	31276437	C	G	GG	5.40387	-2.04235	-0.000527758	USP8P1	rs9296003	6	31964731	A	G	A	1.0039	-0.464542	-0.0579684	SKIV2L																					rs3095273	6	29598592	A	G	A	7.06548	1.00196	0.0074837	GABBR1
rs9264733	6	31276437	C	G	GG	5.4185	-2.04519	-0.0153062	USP8P1	rs1464108	12	130537465	A	C	A	3.33673	-1.07034	-0.0392487	RIMBP2																					rs3117073	6	29577048	G	A	G	7.36609	1.03515	0.0174751	GABBR1
rs9264733	6	31276437	C	G	GG	5.4185	-2.04519	-0.00396881	USP8P1	rs2021783	6	32077074	T	C	T	2.08592	-0.545527	-0.0541052	TNXB																					rs644045	6	31916180	A	G	A	7.66595	0.927717	0.0112635	C2
rs9266689	6	31380803	A	G	AG	5.07829	-2.13002	-0.329654	ZDHHC20P2	rs3094005	6	31497270	T	G	T	2.02242	-1.34518	-0.0404467	MICB																					rs16899205	6	31298584	G	A	G	14.4623	1.22248	0.00361731	LINC02571
rs9366776	6	31288853	A	G	GG	5.4185	-2.04519	-0.00396881	WASF5P	rs3095273	6	29598592	A	G	A	7.06548	1.00196	0.0648527	GABBR1																					rs2524123	6	31297537	C	T	C	7.76441	-0.948424	-0.00669242	LINC02571
rs9366776	6	31288853	A	G	GG	5.16679	-2.14841	-0.112745	WASF5P	rs3117073	6	29577048	G	A	G	7.36609	1.03515	0.0538658	GABBR1																					rs28367631	6	31300159	T	C	T	14.1893	1.21152	0.00461273	LINC02571
rs2284178	6	31464348	C	T	TT	5.29338	-1.73387	-0.0187169	HCP5	rs644045	6	31916180	A	G	A	7.66595	0.927717	0.0415893	C2																					rs28367632	6	31300227	T	C	T	14.5484	1.23629	0.00480433	LINC02571
rs9688839	6	31471882	G	A	AA	7.75762	-1.73186	-0.299093	HCP5	rs11063069	12	4265207	G	A	G	2.95048	0.710171	0.0391769	CCND2-AS1																					rs28367668	6	31301216	G	A	G	14.3358	1.20983	0.00326583	LINC02571
rs12528645	6	31355948	C	T	TT	13.7404	1.42562	0.135376	HLA-B	rs16899205	6	31298584	G	A	G	14.4623	1.22248	0.0628665	LINC02571																					rs3873382	6	31295479	G	A	G	19.3206	1.51071	0.00559999	LINC02571
rs202172137	6	31640166	-	AG	#NAME?	20.2257	1.68572	0.656744	BAG6	rs16899207	6	31298610	G	A	G	14.4112	1.22099	0.0618718	LINC02571																					rs3905495	6	31297762	A	G	A	12.5609	1.14563	0.0105404	LINC02571
rs2523608	6	31354782	A	G	GG	2.91419	#NAME?	-1.71409	HLA-B	rs2279828	3	114233314	G	A	G	3.70724	0.718912	0.0458413	ENST00000493033																					rs6936035	6	31373379	G	A	G	21.8904	1.62857	0.0458666	ENST00000649421
rs2523608	6	31354782	A	G	AG	41.1137	2.27068	0.405442	HLA-B	rs2469091	15	66593953	T	C	T	3.51556	0.658525	0.0405894	LINC01169																					rs7007303	8	125912607	G	A	G	4.57652	0.807783	0.00432885	ENST00000651999
rs2523608	6	31354782	A	G	GG	7.92343	-2.17077	-0.177523	HLA-B	rs2516464	6	31448379	G	A	G	2.85041	-0.845746	-0.0620964	ENST00000673857																					rs77004371	6	31460670	C	T	C	2.03043	-1.36426	-0.00612395	ENST00000673857
rs2523608	6	31354782	A	G	GG	3.01556	#NAME?	-0.252409	HLA-B	rs2524123	6	31297537	C	T	C	7.76441	-0.948424	-0.0509964	LINC02571																					rs77874148	5	89208403	A	G	A	5.34743	0.848658	0.0105433	MEF2C-AS1
rs2844749	6	30346339	A	G	AA	2.23637	-2.32366	-0.632511	RPP21	rs28367646	6	31300555	C	A	C	14.158	1.20941	0.060968	LINC02571																					rs9348863	6	31294684	C	T	C	19.599	1.53526	0.00824219	LINC02571
Affx-28423508	6	30106421	A	G	AG	5.4554	0.989774	0.994831	TRIM31	rs3094228	6	31462150	C	T	C	21.3864	1.60761	0.0737315	ENST00000673857																					rs9357123	6	31295092	A	G	A	19.7518	1.56089	0.010114	LINC02571
Affx-28441915	6	31126859	T	C	CC	5.45331	-2.74565	-0.920107	PSORS1C1	rs3873379	6	31294392	C	T	C	2.27552	-0.517461	-0.0385247	LINC02571																					rs76541615	6	31058459	G	T	G	17.3875	1.51565	0.00323894	HCG22
Affx-37068774	6	31407140	A	G	GG	2.47398	#NAME?	-1.73973	MICA	rs3905495	6	31297762	A	G	A	12.5609	1.14563	0.0539446	LINC02571																					rs13191099	6	31273225	G	A	G	27.813	2.14379	0.0108307	HLA-C
Affx-37068774	6	31407140	A	G	GG	12.3991	-2.77563	0.501608	MICA	rs5006724	6	31370073	T	C	T	19.0982	1.51945	0.0428395	ENST00000649421																					rs13218306	6	31273155	A	C	A	28.5697	2.22446	0.00712577	HLA-C
rs141230152	6	30573616	G	A	AA	8.59111	-1.85432	0.0969989	ABCF1	rs6470396	8	125895649	A	C	A	4.42678	0.873521	0.0615109	ENST00000651999																					rs1800625	6	32184665	G	A	G	11.0933	1.2807	0.00194743	AGER
rs1619376	6	31015549	A	G	AG	6.39472	1.00676	0.725255	MUC22	rs6936035	6	31373379	G	A	G	21.8904	1.62857	0.0754748	ENST00000649421																					rs1800629	6	31575254	A	G	A	2.15677	-1.38239	-0.00234335	TNF
rs1634731	6	30987904	G	A	GA	3.01556	#NAME?	-0.252409	MUC21	rs7046166	9	26770032	T	C	T	2.39572	0.594812	0.0389895	ENST00000523363																					rs2141698	2	172425667	T	C	T	4.56622	0.795672	0.00464359	ITGA6
rs1634731	6	30987904	G	A	GA	3.83901	-2.04565	-0.723662	MUC21	rs7745338	6	147671064	C	T	C	1.74639	-1.00389	-0.0404259	ENST00000427015																					rs3734854	6	31111059	A	G	A	16.4902	1.42355	0.0039545	PSORS1C1
rs1634731	6	30987904	G	A	GA	3.84649	-2.0476	-0.860422	MUC21	rs9266406	6	31368641	A	G	A	5.84599	-0.906811	-0.0480726	ENST00000649421																					rs6923313	6	31273593	C	T	C	9.58056	0.931569	0.00953147	HLA-C
rs1800610	6	31576050	A	G	GG	5.70032	-1.36845	1.84862	TNF	rs9266409	6	31368791	C	T	C	5.82877	-0.90521	-0.0498412	ENST00000649421																					rs78032704	6	31110383	G	A	G	16.6878	1.39579	0.0117127	PSORS1C1
rs1800610	6	31576050	A	G	GG	5.71879	-1.37154	0.801727	TNF	rs9348863	6	31294684	C	T	C	19.599	1.53526	0.091664	LINC02571																					rs398616	6	29546453	T	C	T	6.06752	-0.823099	-0.00484392	OR2I1P
rs2073716	6	31155220	G	C	CC	5.70032	-1.36845	1.84862	CCHCR1	rs9357123	6	31295092	A	G	A	19.7518	1.56089	0.0879339	LINC02571																					rs407161	6	29546030	G	A	G	6.12489	-0.798177	-0.00452588	OR2I1P
rs2267639	6	30612860	T	C	TT	2.47398	#NAME?	-1.73973	PPP1R10	rs9380238	6	31299841	G	A	G	2.19481	-0.574623	-0.0446144	LINC02571																					rs9263475	6	31082571	G	A	G	2.83978	-0.668821	-0.00683629	RNU6-1133P
rs2523990	6	30109452	A	G	GG	5.4554	0.989774	0.994831	TRIM31	rs9268861	6	32462117	A	C	A	4.54759	0.719005	0.0430127	HLA-DRB9																					rs9380215	6	31081878	A	G	A	16.2856	1.41449	0.0186059	RNU6-1133P
rs3095307	6	31124272	G	C	GC	6.50015	-2.40561	-1.61512	PSORS1C1	rs9262632	6	31057031	G	A	G	0.811493	-0.471385	-0.164289	HCG22																					rs1698227	17	7057972	T	C	T	4.2314	0.658012	0.00184561	ENST00000571520
rs3095312	6	31123060	G	C	GC	5.45331	-2.74565	-0.920107	PSORS1C1	rs2141698	2	172425667	T	C	T	4.56622	0.795672	0.0732583	ITGA6																					rs2244020	6	31379674	G	A	G	6.57866	-0.886535	-0.0364897	ZDHHC20P2
rs4585609	6	31018783	T	C	CC	5.14065	-1.9904	-0.262125	MUC22	rs2523589	6	31359557	G	T	G	11.9058	1.07877	0.0432656	HLA-B																					rs3873377	6	31291091	C	T	C	19.5543	1.52234	0.00744753	WASF5P
rs56225714	13	107256228	T	C	TC	5.15112	1.13651	2.29162	FAM155A	rs3132486	6	31275393	G	A	G	6.25095	0.764267	0.0503162	HLA-C																					rs6916525	6	31292125	G	A	G	19.5552	1.52304	0.00674072	WASF5P
rs60483630	6	31151574	A	G	GG	5.71879	-1.37154	0.801727	CCHCR1	rs6923313	6	31273593	C	T	C	9.58056	0.931569	0.055285	HLA-C																					rs9266630	6	31379092	A	C	A	31.0885	2.14464	0.0357811	ZDHHC20P2
rs7326683	13	107307727	T	C	TC	5.15112	1.13651	2.29162	FAM155A	rs2251396	6	31396930	A	G	A	15.7198	1.28364	0.0639747	MICA																					rs9266774	6	31385103	T	C	T	14.3092	1.20095	0.011065	HLA-S
rs9262492	6	31018238	A	G	GG	5.14065	-1.9904	-0.262125	MUC22	rs9264916	6	31304997	A	G	A	4.99845	-0.832345	-0.0511186	LINC02571																					rs11753208	6	31037655	T	C	T	22.264	1.84723	0.00921303	MUC22
Affx-35295350	6	31644799	C	A	CC	7.67967	1.85604	0.700711	BAG6	rs9380215	6	31081878	A	G	A	16.2856	1.41449	0.0938165	RNU6-1133P																					rs2844623	6	31264766	T	C	T	20.2235	1.56205	0.00935613	HLA-C
rs2534674	6	31497326	T	C	TT	6.45486	1.21179	0.363447	MICB	rs2244027	6	31379789	G	A	G	4.9444	-0.822942	-0.0384207	ZDHHC20P2																					rs9380217	6	31083776	T	C	T	16.8132	1.43322	0.0296123	RNU6-1133P
rs805298	6	31653318	T	G	GG	20.2257	1.68572	0.656744	APOM	rs2442719	6	31352761	T	C	T	10.4749	1.01031	0.0448057	ENST00000603274																					rs16899147	6	31287424	G	A	G	19.7055	1.52442	0.0110204	WASF5P
rs1388371	8	125924511	T	G	TG	5.40686	1.10774	0.885815	ENST00000651999	rs3016013	6	31383465	G	A	G	5.28606	-0.784018	-0.0399314	HLA-S																					rs2516491	6	31517324	C	A	C	2.96739	-1.68093	-0.0236923	PPIAP9
rs2524123	6	31297537	C	T	CT	5.11872	-1.986	-1.13681	LINC02571	rs6457372	6	31279344	G	A	G	6.63282	0.780783	0.0547866	RPL3P2																					rs9348862	6	31284970	C	T	C	19.6549	1.53107	0.00994772	RPL3P2
rs2596464	6	31445184	C	T	TT	6.07661	-1.95099	-0.553068	LINC01149	rs6901541	6	32474484	C	T	C	4.59779	0.723778	0.0411625	HLA-DRB9																					rs9380236	6	31286887	G	A	G	19.545	1.52275	0.00750741	WASF5P
rs2596464	6	31445184	C	T	TT	6.26384	-2.58194	-0.932988	LINC01149	rs9266774	6	31385103	T	C	T	14.3092	1.20095	0.0907919	HLA-S																					rs2904599	6	31389026	A	G	A	12.3394	1.19962	0.0261138	ENSM00193049624
rs2596464	6	31445184	C	T	TT	2.67597	-2.5176	-0.280854	LINC01149	rs9468925	6	31291060	A	G	A	2.52387	-0.518688	-0.0475508	WASF5P																					rs57349131	17	44587725	A	C	A	4.29878	0.744629	0.00239548	ENSM00131741954
rs2596464	6	31445184	C	T	TT	2.81611	-2.57384	-0.55926	LINC01149	rs11753208	6	31037655	T	C	T	22.264	1.84723	0.0948662	MUC22																					rs62399063	6	31069101	C	T	C	14.7644	1.36661	0.0179762	ENSM00524175955
rs28362345	6	31198059	T	C	CC	5.50237	-3.36143	-0.199109	HCG27	rs2844623	6	31264766	T	C	T	20.2235	1.56205	0.0832149	HLA-C																					rs2508015	6	31042423	A	G	A	18.3665	1.63873	0.0301709	ENSR00000320209
rs28362345	6	31198059	T	C	CC	5.50987	-3.36314	-0.0986558	HCG27	rs2853961	6	31264212	A	G	A	2.44024	-0.707218	-0.0713053	HLA-C																					rs2523901	6	31041360	C	T	C	22.0005	1.80446	0.0103142	ENSR00001265123
rs28367632	6	31300227	T	C	CC	8.04582	-2.18956	-0.216263	LINC02571	rs4394274	6	31350387	A	C	A	5.16582	-0.697125	-0.0411513	HLA-B																					rs75054214	6	31073676	G	A	G	25.9824	2.15436	0.0140889	ENSR00000787469
rs28367632	6	31300227	T	C	CC	7.62943	-2.20792	-0.538316	LINC02571	rs9262559	6	31039527	C	T	C	1.0215	-0.857282	-0.0591134	MUC22																					rs7756294	6	31044579	A	G	A	23.0215	1.87199	0.0226304	ENSR00000320210
rs28367632	6	31300227	T	C	CC	6.11736	-2.33515	-0.000329627	LINC02571	rs10501709	11	90118521	T	G	T	3.88947	0.689385	0.0432505	ENST00000384569																					Affx-6916772	12	114298167	G	A	G	4.35397	0.925298	0.00285377	-
rs28367632	6	31300227	T	C	CC	6.12473	-2.33653	-0.265288	LINC02571	rs10947096	6	30798118	A	G	A	1.86615	-0.644923	-0.0837195	LINC00243																					rs1037952	1	223882857	C	T	C	5.05505	0.853564	0.00854546	-
rs28367632	6	31300227	T	C	CC	5.57439	-2.44558	-0.364881	LINC02571	rs9380217	6	31083776	T	C	T	16.8132	1.43322	0.0956303	RNU6-1133P																					rs116903451	10	2289941	T	C	T	4.45689	0.901778	0.00371509	-
rs28367632	6	31300227	T	C	CC	5.57439	-2.44558	-0.31281	LINC02571	rs17085528	6	154555582	G	T	G	2.60578	-0.754063	-0.039216	ENSM00208306796																					rs1625792	6	31338643	A	G	A	37.0548	2.96357	0.0928579	-
rs28367632	6	31300227	T	C	CC	5.57439	-2.44558	-0.598135	LINC02571	rs2508015	6	31042423	A	G	A	18.3665	1.63873	0.0864397	ENSR00000320209																					rs1780436	10	33968684	A	G	A	5.18927	-0.807293	-0.00967301	-
rs28367632	6	31300227	T	C	CC	5.56697	-2.44406	-0.270384	LINC02571	rs7756294	6	31044579	A	G	A	23.0215	1.87199	0.0973115	ENSR00000320210																					rs219689	21	26363475	T	C	T	4.62643	0.756516	0.00520325	-
rs28367632	6	31300227	T	C	CC	8.47026	-2.18416	0.397544	LINC02571	rs12200399	6	149194978	T	C	T	3.19561	0.48427	0.0417216	-																					rs2517549	6	31040821	A	C	A	22.1318	1.82638	0.0114835	-
rs28372266	8	125659788	A	G	GG	5.40686	1.10774	0.885815	ENST00000651999	rs1780436	10	33968684	A	G	A	5.18927	-0.807293	-0.0479382	-																					rs2844479	6	31605179	C	A	C	6.01762	-0.727256	-0.00306938	-
rs3873379	6	31294392	C	T	CT	5.11872	-1.986	-1.13681	LINC02571	rs1896012	12	114287242	C	T	C	4.25688	0.913403	0.0581569	-																					rs3134792	6	31344549	G	T	G	36.6935	2.91319	0.0825626	-
rs3905495	6	31297762	A	G	GG	8.04582	-2.18956	-0.216263	LINC02571	rs2517549	6	31040821	A	C	A	22.1318	1.82638	0.0819924	-																					rs4947296	6	31090401	C	T	C	16.8661	1.44321	0.00471862	-
rs4360170	6	31462582	G	A	AA	5.29338	-1.73387	-0.0187169	ENST00000673857	rs2569829	6	1539293	T	C	T	2.45981	0.455315	0.0385146	-																					rs72721986	14	70872335	G	A	G	4.96524	0.690594	0.00783367	-
rs4360170	6	31462582	G	A	AA	5.3005	-1.73517	-0.424529	ENST00000673857	rs3134792	6	31344549	G	T	G	36.6935	2.91319	0.0956007	-																					rs75056122	6	31066554	T	C	T	25.9924	2.1554	0.0139963	-
rs4713380	6	30817496	C	T	TT	7.97652	1.12554	-0.0356824	LINC00243	rs4443516	6	98657161	T	G	T	3.14155	0.706157	0.0691552	-																					rs7537664	1	198583115	A	G	A	4.24263	0.597853	0.0019416	-
rs6470396	8	125895649	A	C	AC	5.03964	1.0021	0.535923	ENST00000651999	rs9262560	6	31040849	T	C	T	1.10017	-0.901774	-0.0722663	-																					rs76977243	6	31072153	T	C	T	17.6625	1.52883	0.00891883	-
rs6936035	6	31373379	G	A	AA	6.55211	-2.25419	-0.977816	ENST00000649421	rs9264179	6	31252092	C	T	C	2.74699	0.480109	0.0610337	-																					rs9380178	6	30446130	T	C	T	6.08988	0.754962	0.00458491	-
rs6936035	6	31373379	G	A	AA	2.23637	-2.32366	-0.632511	ENST00000649421	rs9380178	6	30446130	T	C	T	6.08988	0.754962	0.0397065	-																					rs79614411	1	24266501	G	A	G	5.1941	0.983359	0.00964794
rs6936035	6	31373379	G	A	AA	7.62943	-2.20792	-0.538316	ENST00000649421	rs9386496	6	105959511	C	T	C	1.96827	-0.833859	-0.0449219	-																					rs79673440	6	31332989	C	T	C	23.1895	1.77733	0.00443
rs6936035	6	31373379	G	A	AA	6.41967	-1.86372	-0.408256	ENST00000649421
rs6936035	6	31373379	G	A	AA	9.68053	-2.09406	0.354924	ENST00000649421
rs7007303	8	125912607	G	A	GA	5.03964	1.0021	0.535923	ENST00000651999
rs78868683	6	30830500	C	G	GG	7.97652	1.12554	-0.0356824	LINC00243
rs9263869	6	31202237	C	T	CC	3.1703	-2.14862	-0.26252	HCG27
rs9348863	6	31294684	C	T	TT	5.5725	-1.95585	-0.703377	LINC02571
rs9348863	6	31294684	C	T	TT	5.16679	-2.14841	-0.125538	LINC02571
rs9348863	6	31294684	C	T	TT	3.40612	-2.22267	-1.07551	LINC02571
rs9357123	6	31295092	A	G	GG	3.90257	#NAME?	-0.929642	LINC02571
rs9357123	6	31295092	A	G	GG	9.17203	-1.98327	0.277585	LINC02571
rs9357123	6	31295092	A	G	GG	3.91787	#NAME?	-1.35845	LINC02571
rs9357123	6	31295092	A	G	GG	5.15941	-2.14688	-0.208264	LINC02571
rs9357123	6	31295092	A	G	GG	9.09455	-2.2767	-0.578308	LINC02571
rs2844509	6	31543147	G	A	AA	7.75762	-1.73186	-0.299093	ATP6V1G2-DDX39B
rs2844509	6	31543147	G	A	AA	9.09455	-2.2767	-0.578308	ATP6V1G2-DDX39B
rs2844509	6	31543147	G	A	AA	8.77109	-2.48701	-0.249123	ATP6V1G2-DDX39B
rs2844509	6	31543147	G	A	AA	8.03934	-2.06076	-1.01904	ATP6V1G2-DDX39B
rs2844509	6	31543147	G	A	AA	6.26384	-2.58194	-0.932988	ATP6V1G2-DDX39B
rs2107192	6	29466165	A	G	AG	2.55878	-2.46865	-0.987054	UBDP1
rs9268861	6	32462117	A	C	AA	6.7395	1.9325	1.14048	HLA-DRB9
rs10947113	6	30934232	T	G	GG	5.5725	-1.95585	-0.703377	SFTA2
rs12697941	6	30936937	A	G	GG	5.25032	-2.01222	-0.681711	SFTA2
rs3131786	6	30934095	G	C	GC	5.25032	-2.01222	-0.681711	SFTA2
rs11575835	6	31593171	T	C	CC	8.39856	-2.17342	-0.188777	NCR3
rs11575835	6	31593171	T	C	CC	2.23765	0.807562	1.83528	NCR3
rs13218306	6	31273155	A	C	CC	8.47026	-2.18416	0.397544	HLA-C
rs1634720	6	31009406	G	A	AA	5.16679	-2.14841	-0.125538	MUC22
rs1634720	6	31009406	G	A	AA	5.15941	-2.14688	-0.0314196	MUC22
rs1634720	6	31009406	G	A	AA	5.45561	-2.42104	-0.502609	MUC22
rs1634720	6	31009406	G	A	AA	5.16679	-2.14841	-0.112745	MUC22
rs1634720	6	31009406	G	A	AA	5.15941	-2.14688	-0.208264	MUC22
rs2141698	2	172425667	T	C	TC	5.43487	0.944312	1.31543	ITGA6
rs2233955	6	31113474	A	G	GG	6.3443	1.15282	0.148135	C6orf15
rs2233969	6	31112655	G	A	GG	6.3443	1.15282	0.148135	C6orf15
rs2523589	6	31359557	G	T	TT	8.77109	-2.48701	-0.249123	HLA-B
rs2523589	6	31359557	G	T	TT	2.86731	#NAME?	-1.87161	HLA-B
rs2523589	6	31359557	G	T	TT	8.39856	-2.17342	-0.188777	HLA-B
rs2844484	6	31568447	A	G	GG	5.57439	-2.44558	-0.31281	LTA
rs2844484	6	31568447	A	G	GG	5.50987	-3.36314	-0.719087	LTA
rs34255701	6	31273823	A	G	AG	5.78746	1.00037	1.50562	HLA-C
rs499691	6	32226562	C	T	CT	5.09978	1.04497	0.571963	NOTCH4
rs6917517	6	31114584	T	C	CC	6.50015	-2.40561	-1.61512	C6orf15
rs73390205	6	31358213	A	C	CC	5.01594	-1.6826	-0.414239	HLA-B
rs78032704	6	31110383	G	A	AA	8.59111	-1.85432	0.0969989	PSORS1C1
rs78032704	6	31110383	G	A	AA	4.09064	-3.00043	-0.503468	PSORS1C1
rs78032704	6	31110383	G	A	AA	8.03934	-2.06076	-1.01904	PSORS1C1
rs9260072	6	29941061	G	C	GG	5.06116	1.12621	0.740124	HLA-A
rs2251396	6	31396930	A	G	GG	5.01594	-1.6826	-0.414239	MICA
rs1634761	6	31306250	C	T	CT	5.81163	-2.82201	-2.02749	LINC02571
rs17500295	9	27946890	T	C	TT	5.36905	0.996879	1.2308	ENST00000566293
rs2517474	6	31078717	G	A	GA	7.32939	1.07491	0.544411	RNU6-1133P
rs2517474	6	31078717	G	A	AA	5.3374	-1.54015	-0.191993	RNU6-1133P
rs3095350	6	30850089	A	G	AA	2.28842	-1.82933	-0.636132	LINC02570
rs7761965	6	31305718	A	G	GG	5.05616	-2.12539	-0.500432	LINC02571
rs9264916	6	31304997	A	G	AG	5.81163	-2.82201	-2.02749	LINC02571
rs9264927	6	31305645	C	T	TT	6.76571	-1.77358	-0.288157	LINC02571
Affx-28454319	6	31383398	C	G	GG	124.788	3.36155	-0.431654	HLA-S
Affx-28476628	6	32475581	G	A	GA	8.38476	1.16573	0.613204	HLA-DRB9
rs2442719	6	31352761	T	C	CC	2.80834	-2.57078	-0.217068	ENST00000603274
rs2517534	6	31049557	A	G	AG	5.0562	0.898005	0.555091	HCG22
rs2534795	6	29543564	T	C	TC	9.12416	1.19205	0.787413	GPR53P
rs2596501	6	31353434	T	C	TC	6.76571	-1.77358	-0.288157	ENST00000603274
rs2596501	6	31353434	T	C	TC	5.05616	-2.12539	-0.500432	ENST00000603274
rs2596562	6	31386818	C	T	CT	5.07829	-2.13002	-0.329654	HLA-S
rs2596562	6	31386818	C	T	CT	5.2357	-2.00932	-0.754535	HLA-S
rs2844542	6	31379497	G	C	CC	43.1121	2.2681	0.332144	ZDHHC20P2
rs2844542	6	31379497	G	C	CC	43.1121	2.2681	0.329096	ZDHHC20P2
rs3016013	6	31383465	G	A	GA	5.99218	-2.31157	-0.248476	HLA-S
rs3130467	6	31219298	T	C	TC	5.40184	-1.63634	-0.730889	ENST00000546340
rs36057735	6	31352146	G	C	CC	6.41967	-1.86372	-0.408256	ENST00000603274
rs36057735	6	31352146	G	C	CC	5.69015	-2.25349	-0.581695	ENST00000603274
rs36057735	6	31352146	G	C	CC	2.28842	-1.82933	-0.636132	ENST00000603274
rs36057735	6	31352146	G	C	CC	5.69752	-2.25493	-0.376058	ENST00000603274
rs36057735	6	31352146	G	C	CC	3.1703	-2.14862	-0.26252	ENST00000603274
rs36057735	6	31352146	G	C	CC	5.27739	-2.17112	-0.626161	ENST00000603274
rs36057735	6	31352146	G	C	CC	5.28476	-2.17263	-0.0626614	ENST00000603274
rs3873377	6	31291091	C	T	TT	5.15941	-2.14688	-0.0314196	WASF5P
rs3873377	6	31291091	C	T	TT	5.41119	-2.04377	-0.415581	WASF5P
rs6901541	6	32474484	C	T	CT	8.35043	1.16346	0.0819207	HLA-DRB9
rs6916525	6	31292125	G	A	AA	5.4185	-2.04519	-0.0153062	WASF5P
rs7742428	6	31378154	C	G	CG	5.2357	-2.00932	-0.754535	ZDHHC20P2
rs7775759	6	31384669	A	G	AG	5.99218	-2.31157	-0.248476	HLA-S
rs9266658	6	31379867	A	G	AG	6.55211	-2.25419	-0.977816	ZDHHC20P2
rs2844623	6	31264766	T	C	CC	5.40184	-1.63634	-0.730889	HLA-C
rs2844670	6	31037949	G	A	AA	35.3777	2.10134	-0.110054	MUC22
rs2844670	6	31037949	G	A	AA	5.0562	0.898005	0.555091	MUC22
rs928815	6	31563438	T	G	GG	5.57439	-2.44558	-0.598135	NFKBIL1
rs9469112	6	32447376	T	C	CC	8.35043	1.16346	0.0819207	HLA-DRA
rs9469112	6	32447376	T	C	CC	8.38476	1.16573	0.613204	HLA-DRA
rs3130955	6	31086734	A	C	CC	6.03815	0.980193	0.280302	RNU6-1133P
rs57385192	6	28947217	T	C	TC	2.80834	-2.57078	-0.217068	LINC01556
rs57385192	6	28947217	T	C	TC	2.86731	#NAME?	-1.87161	LINC01556
rs10520417	4	179070979	G	A	AA	5.09221	0.901418	1.09851	ENST00000506509
rs16899147	6	31287424	G	A	GA	5.78746	1.00037	1.50562	WASF5P
rs2853916	6	31307469	A	G	AG	5.28476	-2.17263	-0.0626614	ENST00000421191
rs9348859	6	31282200	C	T	TT	2.55878	-2.46865	-0.987054	RPL3P2
rs9348859	6	31282200	C	T	TT	2.81611	-2.57384	-0.55926	RPL3P2
rs9380236	6	31286887	G	A	AA	5.40387	-2.04235	-0.000527758	WASF5P
rs2523840	6	31062648	A	G	AG	7.32939	1.07491	0.544411	HCG22
rs3906263	6	31064127	A	G	GG	6.03815	0.980193	0.280302	HCG22
rs2904599	6	31389026	A	G	AG	124.788	3.36155	-0.431654	ENSM00193049624
rs10040259	5	18797480	A	G	AG	5.64182	0.948763	1.18044	ENSR00000750086
rs2523901	6	31041360	C	T	CT	35.3777	2.10134	-0.110054	ENSR00001265123
rs4685959	3	5645577	T	C	CC	5.10488	0.998332	0.851963	ENSR00001061898
rs1452702	3	5720969	C	T	CC	5.14225	0.992397	0.433781	ENSR00000676123
rs1452702	3	5720969	C	T	CC	5.10488	0.998332	0.851963	ENSR00000676123
rs10968188	9	27913330	T	C	TT	5.36905	0.996879	1.2308	-
rs111639056	6	32570699	A	G	AG	8.99506	1.20082	-0.377145	-
rs12648100	4	180861421	C	T	TT	5.09221	0.901418	1.09851	-
rs17730656	5	18811718	T	C	CC	5.64182	0.948763	1.18044	-
rs2512105	11	81135544	C	A	CC	5.01406	1.14276	0.828878	-
rs2517538	6	31045764	G	C	CC	3.90257	#NAME?	-0.929642	-
rs2517548	6	31041041	T	C	CC	3.91787	#NAME?	-1.35845	-
rs2530710	6	30972610	T	C	TC	3.40612	-2.22267	-1.07551	-
rs2530710	6	30972610	T	C	TC	2.91419	#NAME?	-1.71409	-
rs2857602	6	31565601	G	A	AA	5.50987	-3.36314	-0.0986558	-
rs2857602	6	31565601	G	A	AA	5.56697	-2.44406	-0.270384	-
rs2857602	6	31565601	G	A	AA	5.45561	-2.42104	-0.502609	-
rs2857602	6	31565601	G	A	AA	4.99653	#NAME?	-0.983148	-
rs2857602	6	31565601	G	A	AA	5.50987	-3.36314	-0.532968	-
rs4959057	6	31326751	C	T	CT	5.27739	-2.17112	-0.626161	-
rs549270	6	32237295	T	C	TC	5.09978	1.04497	0.571963	-
rs57845565	3	5679374	A	G	GG	5.14225	0.992397	0.433781	-
rs76977243	6	31072153	T	C	CC	5.3374	-1.54015	-0.191993	-
rs62390893	6	29892473	G	C	GC	5.06116	1.12621	0.740124
rs77372868	6	31334231	T	C	CC	3.84649	-2.0476	-0.860422
rs79673440	6	31332989	C	T	TT	3.83901	-2.04565	-0.723662
[truncated: 10 more columns]
