# Supplementary material for: Genome-wide association study reveals ethnicity-specific SNPs associated with ankylosing spondylitis in the Taiwanese population
Source: J Transl Med. 2022 Dec 12;20:589. doi: 10.1186/s12967-022-03701-3 (PMC9746141; doi:10.1186/s12967-022-03701-3)
Supplement: Supplementary file 4 — Additional file 4: Table S4. Odds ratio for developing AS according to PRS deciles. [file 12967_2022_3701_MOESM4_ESM.xlsx]

## Sheet: SupplementaryTableS3
Supplementary Table S4. Odds ratio for developing AS according to PRS deciles.
tool	decile	OR	ci_upper	ci_lower
C+T	10	0.590698	4.60558	0.0757611
C+T	20	0.193893	4.11866	0.00912786
C+T	30	1	5.97303	0.167419
C+T	40	0.193893	4.11866	0.00912786
C+T	50	0.590698	4.60558	0.0757611
C+T	60	0.590698	4.60558	0.0757611
C+T	70	0.193893	4.11866	0.00912786
C+T	80	1	5.97303	0.167419
C+T	90	0.590698	4.60558	0.0757611
C+T	100	5.61947	22.8895	1.3796
PRSice2	10	0.590698	4.60558	0.0757611
PRSice2	20	0.193893	4.11866	0.00912786
PRSice2	30	1	5.97303	0.167419
PRSice2	40	0.193893	4.11866	0.00912786
PRSice2	50	0.590698	4.60558	0.0757611
PRSice2	60	0.590698	4.60558	0.0757611
PRSice2	70	0.193893	4.11866	0.00912786
PRSice2	80	1	5.97303	0.167419
PRSice2	90	0.590698	4.60558	0.0757611
PRSice2	100	5.61947	22.8895	1.3796
Lassosum	10	0.590698	4.60558	0.0757611
Lassosum	20	0.193893	4.11866	0.00912786
Lassosum	30	0.193893	4.11866	0.00912786
Lassosum	40	0.590698	4.60558	0.0757611
Lassosum	50	1	5.97303	0.167419
Lassosum	60	1	5.97303	0.167419
Lassosum	70	0.590698	4.60558	0.0757611
Lassosum	80	0.193893	4.11866	0.00912786
Lassosum	90	0.590698	4.60558	0.0757611
Lassosum	100	5.61947	22.8895	1.3796
LDpred2	10	0.193893	4.11866	0.00912786
LDpred2	20	1	5.97303	0.167419
LDpred2	30	1	5.97303	0.167419
LDpred2	40	0.193893	4.11866	0.00912786
LDpred2	50	0.193893	4.11866	0.00912786
LDpred2	60	0.590698	4.60558	0.0757611
LDpred2	70	0.590698	4.60558	0.0757611
LDpred2	80	0.590698	4.60558	0.0757611
LDpred2	90	0.193893	4.11866	0.00912786
LDpred2	100	6.17838	24.9733	1.52852
PRScs	10	0.590698	4.60558	0.0757611
PRScs	20	0.193893	4.11866	0.00912786
PRScs	30	0.193893	4.11866	0.00912786
PRScs	40	1	5.97303	0.167419
PRScs	50	0.193893	4.11866	0.00912786
PRScs	60	0.590698	4.60558	0.0757611
PRScs	70	1.4224	7.4822	0.270405
PRScs	80	0.193893	4.11866	0.00912786
PRScs	90	0.590698	4.60558	0.0757611
PRScs	100	5.61947	22.8895	1.3796
GenEpi	10	0.193893	4.11866	0.00912786
GenEpi	20	0.193893	4.11866	0.00912786
GenEpi	30	0.590698	4.60558	0.0757611
GenEpi	40	0.590698	4.60558	0.0757611
GenEpi	50	0.590698	4.60558	0.0757611
GenEpi	60	0.590698	4.60558	0.0757611
GenEpi	70	0.590698	4.60558	0.0757611
GenEpi	80	0.590698	4.60558	0.0757611
GenEpi	90	1	5.97303	0.167419
GenEpi	100	5.61947	22.8895	1.3796
